# Supplementary material for: A framework to infer de novo exonic variants when parental genotypes are missing enhances association studies of autism
Source: Bioinformatics. 2026 May 4;42(5):btag177. doi: 10.1093/bioinformatics/btag177 (PMC13151883; doi:10.1093/bioinformatics/btag177)
Supplement: btag177_Supplementary_Data [file btag177_supplementary_data.zip]

Archive with 3 entries (3 files):
- suppl-C-full-result.xlsx
- final_version_sup.pdf
- suppl-D-realisitc-data-generation.zip
